# Supplementary material for: A Two-Year Pharmacovigilance Analysis of Adverse Drug Reactions Reported from a University Allergy Setting
Source: J Clin Med. 2026 Jan 20;15(2):848. doi: 10.3390/jcm15020848 (PMC12842238; doi:10.3390/jcm15020848)
Supplement: Supplementary file 1 [file jcm-15-00848-s001.zip]

Archive with 1 entries (1 files):
- jcm-4089010-supplementary.pdf
